# Supplementary material for: Pegmatite lithium deposits formed within low-temperature country rocks
Source: Nat Commun. 2025 Jan 8;16:447. doi: 10.1038/s41467-024-55793-8 (PMC11711779; doi:10.1038/s41467-024-55793-8)
Supplement: Supplementary file 3 — Supplementary Data 1 [file 41467_2024_55793_MOESM3_ESM.xlsx]

## Sheet: Sheet1
Supplementary Table 1. Whole-rock major and trace element compositions for rocks in the Jiajika pegmatite depoist reported in this study
Sample	19JJK01-1	19JJK01-2	19JJK01-3	19JJK01-4	19JJK01-5	19JJK01-6	19JJK01-7	19JJK01-8	19JJK01-9	19JJK01-10	19JJK01-11	19JJK01-12	19JJK01-13	19JJK02-1	19JJK02-3	19JJK02-4	19JJK02-5	19JJK02-6-1	19JJK02-6-2	19JJK02-7	19JJK02-8	19JJK02-9	19JJK02-10	19JJK02-11	19JJK03-1	19JJK03-2	19JJK04-1	19JJK04-2	19JJK05-1	19JJK05-2	19JJK05-4	19JJK05-5	19JJK09-1	19JJK09-3	19JJK10-2
GPS coordinate	101°17′8″E, 30°17′28″N													101°15′37″E, 30°18′13″N											101°15′42″E, 30°16′29″N				101°15′38″E, 30°16′35″N				101°19′2″E, 30°18′40″N		101°21′50″E, 30°18′38″N
Lithology	Pegmatite	Pegmatite	Pegmatite	Pegmatite	Pegmatite	Schist	Schist	Schist	Schist	Schist	Schist	Schist	Schist	Pegmatite	Pegmatite	Pegmatite	Pegmatite	Pegmatite	Schist	Schist	Schist	Schist	Schist	Schist	Two-mica granite	Two-mica granite	Two-mica granite	Two-mica granite	Pegmatite	Pegmatite	Schist	Schist	Schist	Schist	Schist
Description	No. 134 pegmatite													No. 308 pegmatite											Majinzi granite				No. 433 pegmatite				Far-field country rock
Major oxides(wt%)
SiO2	75.389	74.961	73.304	73.971	74.047									67.117	67.661	67.588	59.156	72.311							73.405	73.81	73.764	73.68	76.675	70.262
TiO2	0.005	0.002	0	0.006	0.006									0.003	0.008	0.008	0.033	0.012							0.07	0.07	0.062	0.053	0.012	0.005
Al2O3	16.501	16.683	16.484	16.533	17.082									19.021	17.904	21.095	24.906	17.551							14.88	14.817	14.75	14.86	13.381	15.709
TFe2O3	0.446	0.505	0.317	0.352	0.294									0.216	0.089	0.617	1.345	0.422							0.985	0.976	1.014	0.833	0.621	0.07
MnO	0.141	0.106	0.057	0.143	0.058									0.038	0.019	0.132	0.135	0.049							0.029	0.028	0.02	0.025	0.043	0.01
MgO	0.049	0.028	0.058	0.02	0.025									0.024	0.021	0.036	0.096	0.028							0.222	0.224	0.201	0.212	0.044	0.017
CaO	0.171	0.17	0.33	0.24	0.125									0.124	0.046	0.13	0.35	0.177							0.773	0.781	0.603	0.665	0.347	0.034
Na2O	2.63	2.281	3.353	3.292	4.313									1.907	2.378	0.647	3.787	3.661							3.175	3.087	3.111	3.2	5.205	1.712
K2O	1.214	0.773	3.105	1.725	1.316									8.348	10.573	4.191	6.535	3.965							5.177	5.265	5.075	4.967	2.382	11.222
P2O5	0.193	0.193	0.328	0.323	0.173									0.162	0.108	0.133	0.27	0.125							0.217	0.217	0.203	0.202	0.212	0.1
LOI	0.626	0.444	0.942	0.599	0.765									0.485	0.503	0.439	2.466	1.612							0.879	0.84	1.016	0.902	0.514	0.334
SUM	97.365	96.146	98.278	97.204	98.204									97.445	99.31	95.016	99.079	99.913							99.812	100.115	99.819	99.599	99.436	99.475
Trace elements (ppm)
Li	12604.5	13720	6050.85	9369.04	6294.09	233.457	259.448	255.651	1041.44	1039.77	1370.5	1795.95	2276.23	7133.02	1943.79	19384.7	1326.68	455.28	717.445	974.171	388.502	248.875	262.775	239.009	290.406	293.625	268.877	199.217	92.3306	25.0483	893.804	1048.78	127.718	92.805	14.0523
Rb	632.92	438.123	1125.04	788.792	912.843	125.604	161.321	142.894	247.362	228.635	463.116	906.818	1172.64	2224.8	2863.49	1077.44	2343.38	1227.15	410.401	176.643	175.854	162.151	150.088	160.543	292.004	295.576	304.001	300.85	425.543	1739.77	156.465	152.209	168.323	216.76	31.8011
Be	189.176	194.847	121.576	173.182	126.518	23.6922	5.40418	7.76573	5.12044	4.97885	11.3407	6.6365	11.3613	3.00597	3.17941	3.25816	11.0066	29.193	6.94538	6.06717	2.84695	1.2689	2.34823	2.70556	11.497	10.637	5.8684	5.95876	165.283	22.6672	1.36293	4.74785	3.27128	3.19701	0.63148
Sc	0.00808614	0.00911696	0.00812179	0.011192	0.0152952	12.4913	13.2572	14.3245	13.9841	14.6984	14.8402	13.8231	13.7573	0.0122896	0.0040919	0.401716	0.215433	0.00607684	11.8444	14.4179	15.1332	14.0607	15.1084	14.9614	2.20488	2.17638	1.88731	1.70921	0.000999171	0.00903675	15.3867	13.3864	14.9107	14.2625	1.96859
V	0.103115	0.0627377	0.0356796	0.049853	0.0732359	106.179	111.481	123.921	122.385	130.669	126.104	117.504	124.125	0.0985359	0.0865884	0.220258	2.70964	0.980706	121.465	136.498	136.214	127.83	134.787	132.249	0.751056	0.727827	0.681258	0.604121	0.54726	0.297562	129.278	110.84	135.612	140.62	15.741
Cr	0.641054	0.495176	0.557921	0.673865	0.240234	72.6708	75.677	77.1376	75.5959	81.8488	84.0576	78.3138	76.4228	0.602056	0.939891	0.494409	2.51432	0.340426	72.6389	87.6747	83.517	81.4377	87.2876	83.6348	0.552156	0.636513	0.556581	0.697021	0.367178	0.579061	83.1137	75.0716	83.7729	84.4556	19.9508
Co	0.0530439	0.021598	0.0189807	0.0245993	0.0363773	12.6783	13.2072	13.0139	14.2906	12.9368	13.9832	11.4711	12.5698	0.0225981	0.0238384	0.0949808	0.424526	0.862543	13.9401	14.8556	12.2006	11.6024	11.5585	14.0409	0.553795	0.569117	0.423854	0.462528	0.131008	0.10958	14.7525	13.575	10.5838	9.58683	6.6101
Ni	0.77706	0.400487	0.452158	0.433957	0.484572	29.6901	33.031	32.3467	36.4336	27.348	39.1329	34.7552	34.0549	0.51514	0.595501	0.590778	1.65103	1.80838	34.6266	40.9521	24.6281	33.3471	34.8752	36.7024	0.81306	0.925812	0.76116	0.987982	0.554346	0.652235	40.7509	35.2853	41.6306	33.1457	10.6404
Cu	0.161467	0.0938739	0.282377	0.126785	0.227565	88.8789	27.4971	40.6298	28.9129	30.2988	7.75364	2.35577	3.1685	0.32001	5.40564	1.75425	0.769305	5.64859	10.6465	15.1908	29.2595	9.21738	5.9839	8.90366	0.3951	0.644647	0.249115	0.252676	1.68189	0.526215	20.6668	37.8108	4.6371	12.448	34.2448
Zn	56.8752	43.7953	66.5754	53.5159	37.7688	111.012	98.4077	95.441	98.0196	87.6071	89.8624	79.5009	96.2723	15.9172	8.25698	26.8228	219.439	70.2671	199.899	93.1014	93.0751	98.0848	114.668	103.069	38.1836	38.0349	29.8658	34.0686	81.1999	8.70187	99.3913	106.489	93.9262	85.3251	13.2527
Ga	35.7815	33.5079	28.7613	31.0501	32.241	24.7232	24.5063	21.7612	21.925	23.0917	21.7494	20.0533	21.471	27.373	22.4009	47.9096	88.4004	38.9296	33.9122	22.2967	21.2104	22.5823	25.0273	23.5174	18.7716	18.6354	18.4499	18.4815	21.1161	14.7954	23.7653	21.2884	22.2917	21.7947	4.15614
Rb	632.92	438.123	1125.04	788.792	912.843	125.604	161.321	142.894	247.362	228.635	463.116	906.818	1172.64	2224.8	2863.49	1077.44	2343.38	1227.15	410.401	176.643	175.854	162.151	150.088	160.543	292.004	295.576	304.001	300.85	425.543	1739.77	156.465	152.209	168.323	216.76	31.8011
Sr	23.201	21.5969	70.7588	20.9027	11.4503	73.15	76.861	75.333	79.2533	90.998	101.424	66.6874	88.231	6.32254	5.81512	4.39039	5.26802	9.29767	76.7031	103.397	122.489	98.6834	100.703	94.2355	46.4041	45.6116	39.6565	38.8303	2.969	15.168	70.803	62.4318	102.8	104.71	52.9917
Y	0.892681	1.54215	0.831928	0.923364	0.571466	24.1128	26.2615	29.7936	30.9746	32.6963	29.4875	24.4662	28.337	0.323569	0.184808	0.308316	0.59311	0.243578	23.6169	32.3653	30.993	31.7377	30.2218	29.2579	7.16119	6.78561	6.47592	6.64966	1.04689	0.207925	34.6135	29.4962	30.1253	17.8446	10.8132
Zr	24.6534	11.1176	6.69537	26.9313	27.3637	202.328	196.564	185.297	192.526	206.518	191.582	161.26	181.718	2.24393	3.82943	0.844088	147.786	4.16712	164.413	182.128	183.479	187.146	196.191	202.214	37.3574	36.3977	33.8754	33.6521	3.16836	0.901575	209.74	220.961	169.088	170.772	313.729
Nb	108.514	97.6521	56.3433	97.4495	101.821	17.1696	15.2959	14.981	15.1661	15.1662	14.8148	15.1526	14.467	23.3728	8.03498	12.8453	209.164	35.9251	78.8988	15.23	15.7535	15.1843	15.315	15.6355	17.9867	17.6713	18.1687	16.2584	141.037	14.8114	15.7414	14.3147	15.6528	17.5019	4.09897
Sn	225.726	222.173	185.062	136.497	195.533	66.9679	72.5018	62.4721	40.2228	31.0121	83.5696	164.621	164.254	35.8375	21.2395	112.759	384.129	147.409	102.264	3.03433	2.94179	3.10797	3.17062	3.16832	17.9323	18.0765	18.5377	16.8725	29.4741	8.42353	3.25585	2.52909	6.54242	2.95031	0.737978
Cs	82.0158	76.5999	117.7	86.0048	132.602	16.8086	19.3112	22.8673	345.375	368.126	505.625	510.284	649.715	189.377	327.525	88.5096	271.479	170.727	100.328	128.865	21.5566	13.6721	11.9365	11.8171	36.2283	36.6937	32.7444	42.4688	47.2923	153.037	91.2951	103.345	63.6492	36.0065	2.94083
Ba	0.796062	0.312259	0.743964	0.924628	1.53807	173.304	231.269	281.221	308.196	312.109	296.278	273.308	330.466	3.03887	1.76108	8.17513	7.0896	47.5776	195.343	354.844	291.594	330.027	353.884	328.289	78.142	78.6315	65.4542	62.8082	3.23332	25.7934	349.576	252.845	321.798	328.663	56.0606
La	0.192025	0.265797	0.142085	0.192477	0.139859	35.16	38.1982	38.3769	35.3949	39.4416	40.5188	28.9491	32.276	0.298621	0.0164009	0.279296	0.996557	0.205465	36.2291	45.3996	41.328	40.3376	41.9949	40.8116	8.28572	8.14318	6.48235	6.86459	1.10249	0.110636	43.4931	37.1822	38.4115	16.9993	14.4544
Ce	0.398024	0.584578	0.298882	0.381973	0.272177	70.08	76.9547	76.0447	71.3328	78.9943	80.4522	62.5271	66.0873	0.271034	0.0280229	0.321573	1.65516	0.265316	70.7153	87.8268	80.5386	78.5744	80.7564	80.0622	17.0312	16.8791	13.3289	14.18	2.00032	0.176592	86.6593	75.3786	74.0282	35.5101	27.5952
Pr	0.0402068	0.0578752	0.0399584	0.0435364	0.0301848	7.97835	8.63427	8.67147	8.13565	9.05922	9.16921	7.15715	7.48243	0.0168178	0.00404105	0.0210949	0.196727	0.0165979	7.95326	10.0475	8.95661	8.79502	9.09111	9.03242	1.98568	1.95017	1.51504	1.61762	0.160813	0.0119933	9.60745	8.32727	8.74131	3.94245	3.07405
Nd	0.120213	0.167694	0.0778161	0.118359	0.091256	28.8237	31.5159	31.3116	29.1786	32.7417	32.9842	25.3863	26.4507	0.0466619	0.00958972	0.049182	0.690235	0.0394461	29.2032	36.0571	33.3153	32.805	34.0657	33.8977	6.85268	6.89974	5.51749	5.5232	0.370477	0.0324576	36.282	31.9584	31.6209	14.9639	11.4712
Sm	0.129345	0.145557	0.0879669	0.119375	0.126168	5.62018	6.13932	6.15887	6.15225	6.80884	6.6922	5.33306	5.44952	0.00887159	-	0.00346562	0.112038	0.00694036	5.52647	7.02491	6.39344	6.08381	6.55825	6.40969	2.01134	2.07546	1.65327	1.76027	0.125293	0.0223422	7.21415	6.24969	6.35258	2.87703	2.14006
Eu	0.000205444	0.000242832	0.000696196	-	0.000590103	0.98804	1.16438	1.26181	1.14139	1.13154	1.30681	0.975649	1.04559	0.00433822	0.000709712	0.00279207	0.0323711	0.0197107	0.895398	1.36352	1.3256	1.25059	1.28248	1.26276	0.361355	0.419925	0.313276	0.323781	0.00950783	0.019047	1.32038	1.09697	1.29848	0.654558	0.48519
Gd	0.188431	0.219774	0.185982	0.187163	0.14695	4.33192	4.83222	5.00837	5.14429	5.94674	5.44902	4.26122	4.62269	0.0129481	0.00849128	0.0167932	0.118605	0.0253305	4.64184	5.7904	5.55035	5.2593	5.64338	5.50428	2.29373	2.11319	1.87715	1.81594	0.140115	0.00824018	6.36086	5.56718	5.44411	2.53741	1.96205
Tb	0.0499542	0.0431091	0.051694	0.0526191	0.0327895	0.688727	0.804647	0.791989	0.810022	0.921461	0.865871	0.709682	0.750887	0.00437687	-	0.00219399	0.0166143	0.00242064	0.693437	0.91073	0.873844	0.861933	0.838252	0.859691	0.386681	0.378983	0.335442	0.324787	0.0455961	0.00371205	0.959915	0.835714	0.843432	0.415213	0.289577
Dy	0.201951	0.23577	0.198497	0.179756	0.0907397	4.37073	4.77511	5.01101	5.29993	5.65855	5.30576	4.39397	4.9048	0.00733962	0.00215479	0.0151442	0.0900965	0.0139947	4.23951	5.72767	5.30092	5.37779	5.32621	5.27866	1.84139	1.71968	1.5418	1.64386	0.230805	0.0104019	5.98427	5.15371	5.29734	2.82917	1.78945
Ho	0.0142429	0.0198041	0.0185753	0.0132161	0.00575664	0.86805	0.958077	1.0459	1.05771	1.10516	1.01268	0.868426	0.969569	0.00134408	-	0.00180974	0.020771	0.00457829	0.84287	1.11753	1.08794	1.0858	1.08111	0.989718	0.239756	0.22578	0.209159	0.212813	0.0160333	0.00152829	1.20905	1.05719	1.05061	0.631171	0.347705
Er	0.0273919	0.034902	0.0187503	0.0140674	0.00756914	2.50058	2.69302	2.98545	3.06957	3.10267	2.93235	2.52594	2.92256	0.003223	0.00118257	0.0028786	0.0530738	0.00941145	2.42853	3.27619	3.13455	3.16048	2.97959	2.91064	0.432919	0.407385	0.38911	0.41308	0.0266259	0.00295195	3.38662	2.98647	2.99365	1.98061	1.08104
Tm	0.00289373	0.0042139	0.00167287	0.00236636	0.000961553	0.381648	0.395632	0.454278	0.458192	0.467632	0.420982	0.382483	0.44036	0.000394466	0.00032448	0.00113895	0.00756914	0.00105029	0.367862	0.488507	0.472561	0.48366	0.461933	0.446469	0.0517818	0.0469874	0.0463415	0.0462611	0.00277083	0.000617115	0.537607	0.468314	0.459842	0.340841	0.175524
Yb	0.015836	0.0231615	0.010612	0.0117401	0.00539486	2.48703	2.60735	2.98993	2.92892	3.00592	2.86687	2.4873	2.93564	0.00439933	0.000695528	0.0035792	0.0607913	0.00995747	2.40584	3.15441	3.07067	3.21507	2.93517	2.87799	0.280296	0.265891	0.260811	0.262415	0.0173562	0.00496809	3.36642	2.91848	2.91682	2.22371	1.12252
Lu	0.00191054	0.0030246	0.00118836	0.00134027	0.00107071	0.376971	0.393862	0.433041	0.43862	0.461698	0.434636	0.371754	0.44147	0.000640285	0.000512149	0.000274451	0.00737958	0.00238155	0.354299	0.468052	0.464287	0.478395	0.436033	0.43284	0.0338291	0.0353903	0.0274558	0.0332851	0.00219345	0.000635322	0.492374	0.415091	0.436219	0.352766	0.172811
Hf	3.49115	1.3783	1.11828	3.50801	5.16626	5.20905	5.26144	4.62349	4.96009	5.49579	5.01026	4.17918	4.8577	0.362286	0.725851	0.319779	21.6015	0.641182	4.50237	4.86592	4.84832	5.11976	5.20868	5.37767	1.47594	1.3977	1.46634	1.48042	0.405731	0.130776	5.39325	5.78625	4.49474	4.61622	7.67923
Ta	98.6029	42.0907	23.6506	61.6342	151.748	9.25959	2.63694	1.04988	1.02923	1.12933	1.0884	1.41367	1.04137	10.4785	4.27945	2.46504	88.2763	11.3801	19.0075	1.09274	1.09525	1.10287	1.14545	1.07989	3.06112	3.32684	2.59823	2.54717	25.4726	4.4686	1.13257	1.00554	1.10842	1.15398	0.348163
Tl	3.59155	2.47609	7.56599	5.20285	5.6544	0.826212	1.06055	0.927527	1.73075	1.45129	2.90005	6.18439	9.29428	14.6131	18.711	6.6265	10.6	5.73407	2.46278	0.882814	0.948101	0.84695	0.809363	0.840105	1.57294	1.57276	1.64787	1.65156	2.31502	9.96765	0.72048	0.772965	0.836576	1.27803	0.228638
Pb	3.23754	3.9691	10.4389	6.35984	3.12823	10.9401	11.8015	12.4195	22.626	27.6515	23.9877	12.9107	19.8934	41.7284	62.4491	23.5267	14.2438	13.084	7.86388	24.8343	28.6521	24.7073	26.8393	24.5083	51.0762	51.5931	48.7974	48.0965	23.0099	59.187	24.3497	19.405	30.156	25.7782	7.12723
Th	1.17448	0.920645	0.450182	0.869127	1.12023	12.5802	13.6132	12.1333	13.4299	14.8443	14.4692	13.447	13.972	0.428067	0.146487	0.309771	10.2938	0.584878	13.3004	16.4024	14.6104	14.418	14.5708	14.5268	4.1923	4.17282	3.28561	3.4314	0.554657	0.0854141	15.3983	13.4659	14.9586	14.3479	4.32622
U	12.8222	6.86331	5.90148	13.6106	8.82205	3.18226	2.66452	2.72052	2.97707	3.23123	2.94225	3.26043	2.80927	1.22279	0.653329	2.64219	11.4706	1.0696	2.93173	3.24194	2.99294	3.12914	3.08739	3.28417	3.53221	3.6133	3.00504	3.08422	0.812144	0.17774	3.78923	3.52191	2.95677	2.36017	1.3043
